# Supplementary material for: N,N′-Bis[1-(thiophen-2-yl)ethylidene]ethane-1,2-diamine
Source: Acta Crystallogr Sect E Struct Rep Online. 2011 Aug 27;67(Pt 9):o2465. doi: 10.1107/S1600536811033691 (PMC3200618; doi:10.1107/S1600536811033691)
Supplement: Supplementary file 1 [file e-67-o2465-sup1.cif]

##############################################################################
#                                                                            #
# This CIF contains the data in a paper accepted for publication in          #
# Acta Crystallographica Section E. It conforms to the requirements of       #
# Notes for Authors for Acta Crystallographica Section E, and has been       #
# peer reviewed under the auspices of the IUCr Commission on Journals.       #
#                                                                            #
# Full details of the Crystallographic Information File format               #
# are given in the paper "The Crystallographic Information File (CIF):       #
# a New Standard Archive File for Crystallography" by S. R. Hall, F. H.      #
# Allen and I. D. Brown [Acta Cryst. (1991), A47, 655-685].                  #
#                                                                            #
# The current version of the core CIF dictionary is obtainable from          #
# ftp://ftp.iucr.org/pub/cif_core.dic.                                       #
#                                                                            #
# Software is freely available for graphical display of the structure(s)     #
# in this CIF. For information consult the CIF software page                 #
# http://www.iucr.org/resources/cif/software.                                #
#                                                                            #
# This file may be used for bona fide research purposes within the           #
# scientific community so long as proper attribution is given to the journal # 
# article from which it was obtained.                                        #
#                                                                            #
##############################################################################
data_global
_audit_creation_method     SHELXL-97
_journal_date_recd_electronic     2011-08-17
_journal_date_accepted     2011-08-18
_journal_name_full     'Acta Crystallographica, Section E'
_journal_year     2011
_journal_volume     67
_journal_issue      9
_journal_page_first     o2465
_journal_page_last     o2465
_journal_paper_category     QO
_journal_coeditor_code     BT5618
_publ_contact_author_name     'Dr Seik Weng Ng'
_publ_contact_author_address
;
Department of Chemistry
University of Malaya
50603 Kuala Lumpur
Malaysia
;
_publ_contact_author_email     seikweng@um.edu.my
_publ_contact_author_fax     '03 7967 4193'
_publ_contact_author_phone     '03 7967 6778'
_publ_section_title
;
<i>N</i>,<i>N</i>'-Bis[1-(thiophen-2-yl)ethylidene]ethane-1,2-diamine
;
loop_
    _publ_author_name
    _publ_author_address
    'Asiri, Abdullah M. '
;
Chemistry Department
Faculty of Science
King Abdulaziz University
PO Box 80203 Jeddah
Saudi Arabia
and Center of Excellence for Advanced Materials Research
King Abdulaziz University
PO Box 80203 Jeddah
Saudi Arabia
;
    'Al-Youbi, Abdulrahman O.'
;
Chemistry Department
Faculty of Science
King Abdulaziz University
PO Box 80203 Jeddah
Saudi Arabia
;
    'Faidallah, Hassan M.'
;
Chemistry Department
Faculty of Science
King Abdulaziz University
PO Box 80203 Jeddah
Saudi Arabia
;
    'Alamry, Khalid A.'
;
Chemistry Department
Faculty of Science
King Abdulaziz University
PO Box 80203 Jeddah
Saudi Arabia
;
    'Ng, Seik Weng'
;
Department of Chemistry
University of Malaya
50603 Kuala Lumpur
Malaysia
;
data_I
_audit_creation_method     SHELXL97
_chemical_name_systematic
;
<i>N</i>,<i>N</i>'-Bis[1-(thiophen-2-yl)ethylidene]ethane-1,2-diamine
;
_chemical_name_common     ?
_chemical_formula_moiety     'C14 H16 N2 S2'
_chemical_formula_sum     'C14 H16 N2 S2'
_chemical_formula_iupac     'C14 H16 N2 S2'
_chemical_formula_weight     276.41
_chemical_melting_point     ?
_symmetry_cell_setting     monoclinic
_symmetry_space_group_name_H-M     'P 21/n'
_symmetry_space_group_name_Hall     '-P 2yn'
loop_
    _symmetry_equiv_pos_as_xyz
    'x, y, z'
    'x+1/2, -y+1/2, z+1/2'
    '-x, -y, -z'
    '-x-1/2, y-1/2, -z-1/2'
_cell_length_a     5.5831(3)
_cell_length_b     9.3939(4)
_cell_length_c     12.9202(5)
_cell_angle_alpha     90.00
_cell_angle_beta     95.342(4)
_cell_angle_gamma     90.00
_cell_volume     674.68(5)
_cell_formula_units_Z     2
_cell_measurement_reflns_used     1562
_cell_measurement_theta_min     2.68
_cell_measurement_theta_max     29.13
_cell_measurement_temperature     100(2)
_exptl_crystal_description     prism
_exptl_crystal_colour     colourless
_exptl_crystal_size_max     0.25
_exptl_crystal_size_mid     0.20
_exptl_crystal_size_min     0.15
_exptl_crystal_density_diffrn     1.361
_exptl_crystal_density_meas     ?
_exptl_crystal_density_method     'not measured'
_exptl_crystal_F_000     292
_exptl_absorpt_coefficient_mu     0.378
_exptl_absorpt_correction_type     multi-scan
_exptl_absorpt_process_details     '(CrysAlis PRO; Agilent, 2010)'
_exptl_absorpt_correction_T_min     0.9115
_exptl_absorpt_correction_T_max     0.9455
_diffrn_ambient_temperature     100(2)
_diffrn_radiation_type     MoK\a
_diffrn_radiation_wavelength     0.71073
_diffrn_radiation_source     'SuperNova (Mo) X-ray Source'
_diffrn_radiation_monochromator     mirror
_diffrn_measurement_device_type
                     'Agilent SuperNova Dual diffractometer with Atlas detector'
_diffrn_measurement_method     \w
_diffrn_detector_area_resol_mean     10.4041
_diffrn_reflns_number     3036
_diffrn_reflns_av_R_equivalents     0.0282
_diffrn_reflns_av_sigmaI/netI     0.0445
_diffrn_reflns_theta_min     2.68
_diffrn_reflns_theta_max     27.49
_diffrn_reflns_theta_full     27.49
_diffrn_measured_fraction_theta_max     0.965
_diffrn_measured_fraction_theta_full     0.965
_diffrn_reflns_limit_h_min     -5
_diffrn_reflns_limit_h_max     7
_diffrn_reflns_limit_k_min     -12
_diffrn_reflns_limit_k_max     9
_diffrn_reflns_limit_l_min     -16
_diffrn_reflns_limit_l_max     16
_diffrn_standards_number     0
_diffrn_standards_interval_count     0
_diffrn_standards_interval_time     0
_diffrn_standards_decay_%     0
_reflns_number_total     1495
_reflns_number_gt     1244
_reflns_threshold_expression     I>2\s(I)
_refine_ls_structure_factor_coef     Fsqd
_refine_ls_matrix_type     full
_refine_ls_R_factor_all     0.0503
_refine_ls_R_factor_gt     0.0346
_refine_ls_wR_factor_gt     0.0797
_refine_ls_wR_factor_ref     0.0901
_refine_ls_goodness_of_fit_ref     1.035
_refine_ls_restrained_S_all     1.035
_refine_ls_number_reflns     1495
_refine_ls_number_parameters     83
_refine_ls_number_restraints     0
_refine_ls_hydrogen_treatment     constr
_refine_ls_weighting_scheme     calc
_refine_ls_weighting_details
       'calc w = 1/[\s^2^(Fo^2^)+(0.0323P)^2^+0.5515P] where P=(Fo^2^+2Fc^2^)/3'
_atom_sites_solution_hydrogens     geom
_atom_sites_solution_primary     direct
_atom_sites_solution_secondary     difmap
_refine_ls_shift/su_max     0.001
_refine_ls_shift/su_mean     0.001
_refine_diff_density_max     0.437
_refine_diff_density_min     -0.396
_refine_ls_extinction_method     none
_refine_ls_extinction_coef     ?
loop_
    _atom_type_symbol
    _atom_type_description
    _atom_type_scat_dispersion_real
    _atom_type_scat_dispersion_imag
    _atom_type_scat_source
    'C' 'C' 0.0033 0.0016
                         'International Tables Vol C Tables 4.2.6.8 and 6.1.1.4'
    'H' 'H' 0.0000 0.0000
                         'International Tables Vol C Tables 4.2.6.8 and 6.1.1.4'
    'N' 'N' 0.0061 0.0033
                         'International Tables Vol C Tables 4.2.6.8 and 6.1.1.4'
    'S' 'S' 0.1246 0.1234
                         'International Tables Vol C Tables 4.2.6.8 and 6.1.1.4'
_computing_data_collection     'CrysAlis PRO (Agilent, 2010)'
_computing_cell_refinement     'CrysAlis PRO (Agilent, 2010)'
_computing_data_reduction     'CrysAlis PRO (Agilent, 2010)'
_computing_structure_solution     'SHELXS97 (Sheldrick, 2008)'
_computing_structure_refinement     'SHELXL97 (Sheldrick, 2008)'
_computing_molecular_graphics     'X-SEED (Barbour, 2001)'
_computing_publication_material     'publCIF (Westrip, 2010)'
loop_
    _atom_site_type_symbol
    _atom_site_label
    _atom_site_fract_x
    _atom_site_fract_y
    _atom_site_fract_z
    _atom_site_U_iso_or_equiv
    _atom_site_adp_type
    _atom_site_calc_flag
    _atom_site_refinement_flags
    _atom_site_occupancy
    _atom_site_symmetry_multiplicity
    _atom_site_disorder_assembly
    _atom_site_disorder_group
    S S1 0.66665(8) 0.89024(5) 0.29153(3) 0.01547(15) Uani d . 1 1 . .
    N N1 0.5827(3) 0.68042(16) 0.45253(11) 0.0141(3) Uani d . 1 1 . .
    C C1 0.5756(4) 0.56063(19) 0.52477(14) 0.0163(4) Uani d . 1 1 . .
    H H1A 0.5065 0.5926 0.5887 0.020 Uiso calc R 1 1 . .
    H H1B 0.7412 0.5264 0.5446 0.020 Uiso calc R 1 1 . .
    C C2 0.4204(3) 0.77676(19) 0.44907(13) 0.0122(4) Uani d . 1 1 . .
    C C3 0.2062(3) 0.7852(2) 0.51239(14) 0.0168(4) Uani d . 1 1 . .
    H H3A 0.0574 0.7795 0.4659 0.025 Uiso calc R 1 1 . .
    H H3B 0.2102 0.8756 0.5503 0.025 Uiso calc R 1 1 . .
    H H3C 0.2120 0.7060 0.5619 0.025 Uiso calc R 1 1 . .
    C C4 0.4397(3) 0.89283(18) 0.37376(13) 0.0113(4) Uani d . 1 1 . .
    C C5 0.2995(3) 1.0123(2) 0.35677(14) 0.0144(4) Uani d . 1 1 . .
    H H5 0.1648 1.0330 0.3940 0.017 Uiso calc R 1 1 . .
    C C6 0.3775(3) 1.1021(2) 0.27724(14) 0.0163(4) Uani d . 1 1 . .
    H H6 0.3017 1.1893 0.2561 0.020 Uiso calc R 1 1 . .
    C C7 0.5731(4) 1.0482(2) 0.23535(13) 0.0171(4) Uani d . 1 1 . .
    H H7 0.6491 1.0930 0.1812 0.021 Uiso calc R 1 1 . .
loop_
    _atom_site_aniso_label
    _atom_site_aniso_U_11
    _atom_site_aniso_U_22
    _atom_site_aniso_U_33
    _atom_site_aniso_U_12
    _atom_site_aniso_U_13
    _atom_site_aniso_U_23
    S1 0.0182(3) 0.0134(3) 0.0156(2) 0.00002(19) 0.00604(18) 0.00080(18)
    N1 0.0170(8) 0.0116(7) 0.0135(7) -0.0028(7) 0.0004(6) 0.0025(6)
    C1 0.0195(10) 0.0134(9) 0.0154(8) -0.0006(8) -0.0007(7) 0.0034(8)
    C2 0.0132(9) 0.0120(9) 0.0111(8) -0.0033(7) -0.0008(7) -0.0025(7)
    C3 0.0148(9) 0.0213(10) 0.0147(8) -0.0010(8) 0.0030(7) 0.0010(8)
    C4 0.0118(8) 0.0118(9) 0.0102(8) -0.0018(7) 0.0006(6) -0.0013(7)
    C5 0.0131(9) 0.0150(9) 0.0151(8) 0.0000(8) 0.0007(7) -0.0015(7)
    C6 0.0185(10) 0.0134(9) 0.0156(8) 0.0012(8) -0.0055(7) 0.0013(7)
    C7 0.0239(10) 0.0146(9) 0.0123(8) -0.0052(8) -0.0006(7) 0.0019(7)
loop_
    _geom_bond_atom_site_label_1
    _geom_bond_atom_site_label_2
    _geom_bond_site_symmetry_2
    _geom_bond_distance
    _geom_bond_publ_flag
    S1 C7 . 1.712(2) ?
    S1 C4 . 1.7278(17) ?
    N1 C2 . 1.279(2) ?
    N1 C1 . 1.465(2) ?
    C1 C1 3_666 1.523(4) ?
    C1 H1A . 0.9900 ?
    C1 H1B . 0.9900 ?
    C2 C4 . 1.472(2) ?
    C2 C3 . 1.513(2) ?
    C3 H3A . 0.9800 ?
    C3 H3B . 0.9800 ?
    C3 H3C . 0.9800 ?
    C4 C5 . 1.375(2) ?
    C5 C6 . 1.428(3) ?
    C5 H5 . 0.9500 ?
    C6 C7 . 1.361(3) ?
    C6 H6 . 0.9500 ?
    C7 H7 . 0.9500 ?
loop_
    _geom_angle_atom_site_label_1
    _geom_angle_atom_site_label_2
    _geom_angle_atom_site_label_3
    _geom_angle_site_symmetry_1
    _geom_angle_site_symmetry_3
    _geom_angle
    _geom_angle_publ_flag
    C7 S1 C4 . . 92.09(9) ?
    C2 N1 C1 . . 120.31(15) ?
    N1 C1 C1 . 3_666 110.72(18) ?
    N1 C1 H1A . . 109.5 ?
    C1 C1 H1A 3_666 . 109.5 ?
    N1 C1 H1B . . 109.5 ?
    C1 C1 H1B 3_666 . 109.5 ?
    H1A C1 H1B . . 108.1 ?
    N1 C2 C4 . . 116.88(15) ?
    N1 C2 C3 . . 127.72(16) ?
    C4 C2 C3 . . 115.39(16) ?
    C2 C3 H3A . . 109.5 ?
    C2 C3 H3B . . 109.5 ?
    H3A C3 H3B . . 109.5 ?
    C2 C3 H3C . . 109.5 ?
    H3A C3 H3C . . 109.5 ?
    H3B C3 H3C . . 109.5 ?
    C5 C4 C2 . . 129.41(16) ?
    C5 C4 S1 . . 110.65(13) ?
    C2 C4 S1 . . 119.94(13) ?
    C4 C5 C6 . . 112.95(16) ?
    C4 C5 H5 . . 123.5 ?
    C6 C5 H5 . . 123.5 ?
    C7 C6 C5 . . 112.08(17) ?
    C7 C6 H6 . . 124.0 ?
    C5 C6 H6 . . 124.0 ?
    C6 C7 S1 . . 112.24(14) ?
    C6 C7 H7 . . 123.9 ?
    S1 C7 H7 . . 123.9 ?
loop_
    _geom_torsion_atom_site_label_1
    _geom_torsion_atom_site_label_2
    _geom_torsion_atom_site_label_3
    _geom_torsion_atom_site_label_4
    _geom_torsion_site_symmetry_1
    _geom_torsion_site_symmetry_2
    _geom_torsion_site_symmetry_3
    _geom_torsion_site_symmetry_4
    _geom_torsion
    _geom_torsion_publ_flag
    C2 N1 C1 C1 . . . 3_666 88.1(2) ?
    C1 N1 C2 C4 . . . . -179.53(15) ?
    C1 N1 C2 C3 . . . . -0.6(3) ?
    N1 C2 C4 C5 . . . . -176.62(18) ?
    C3 C2 C4 C5 . . . . 4.3(3) ?
    N1 C2 C4 S1 . . . . 2.8(2) ?
    C3 C2 C4 S1 . . . . -176.34(13) ?
    C7 S1 C4 C5 . . . . 0.05(14) ?
    C7 S1 C4 C2 . . . . -179.44(14) ?
    C2 C4 C5 C6 . . . . 179.10(17) ?
    S1 C4 C5 C6 . . . . -0.3(2) ?
    C4 C5 C6 C7 . . . . 0.5(2) ?
    C5 C6 C7 S1 . . . . -0.5(2) ?
    C4 S1 C7 C6 . . . . 0.25(15) ?
