# Supplementary material for: N,N′-Bis[1-(thiophen-2-yl)ethylidene]ethane-1,2-diamine
Source: Acta Crystallogr Sect E Struct Rep Online. 2011 Aug 27;67(Pt 9):o2465. doi: 10.1107/S1600536811033691 (PMC3200618; doi:10.1107/S1600536811033691)
Supplement: Supplementary file 2 [file e-67-o2465-Isup2.hkl]

# 
# h,k,l, Fc-squared, Fo-squared, sigma(Fo-squared) and status flag 
# 
data_I
_shelx_title '  P21/n' 
_shelx_refln_list_code          4 
_shelx_F_calc_maximum       91.29 
_exptl_crystal_F_000       292.00 
_reflns_d_resolution_high  0.7698 
 
loop_ 
 _symmetry_equiv_pos_as_xyz 
 'x, y, z' 
 'x+1/2, -y+1/2, z+1/2' 
 '-x, -y, -z' 
 '-x-1/2, y-1/2, -z-1/2' 
 
_cell_length_a     5.5831 
_cell_length_b     9.3939 
_cell_length_c    12.9202 
_cell_angle_alpha  90.000 
_cell_angle_beta   95.342 
_cell_angle_gamma  90.000 
 
_shelx_F_squared_multiplier     1.000 
 
loop_ 
 _refln_index_h 
 _refln_index_k 
 _refln_index_l 
 _refln_F_squared_calc 
 _refln_F_squared_meas 
 _refln_F_squared_sigma 
 _refln_observed_status 
   2   0   0       52.03       40.15      3.92 o 
   4   0   0      613.67      646.57     21.95 o 
   6   0   0        0.50        0.00      3.20 o 
   1   1   0     1884.03     1928.10     22.73 o 
   2   1   0     1670.56     1714.83     18.73 o 
   3   1   0     1238.63     1282.65     14.94 o 
   4   1   0      673.51      657.97     15.56 o 
   5   1   0       96.33       96.33      7.03 o 
   6   1   0        0.00        3.07      2.49 o 
   7   1   0        7.53        4.82     10.08 o 
   0   2   0      373.60      410.29      6.47 o 
   1   2   0      443.77      398.50      7.15 o 
   2   2   0       14.96       14.60      2.29 o 
   3   2   0      580.34      232.12    298.65 o 
   4   2   0        8.85        8.33      0.72 o 
   5   2   0     1288.86     1307.48     24.98 o 
   6   2   0       31.25       34.18      6.90 o 
   1   3   0        4.10        2.61      0.70 o 
   2   3   0     1061.33     1115.46     16.24 o 
   3   3   0       52.95       50.87      4.92 o 
   4   3   0      315.30      296.76      7.94 o 
   5   3   0        2.64        5.27      2.30 o 
   6   3   0       82.55       77.84      9.31 o 
   0   4   0      780.75      736.77     12.09 o 
   1   4   0      601.03      637.97      8.20 o 
   2   4   0        1.05        0.70      0.85 o 
   3   4   0       10.98       11.18      1.85 o 
   4   4   0      317.05      314.17     15.09 o 
   5   4   0      135.19      145.93      8.45 o 
   6   4   0      228.86      216.36     19.69 o 
   1   5   0      981.15     1007.93     11.44 o 
   2   5   0      225.51      213.93      8.18 o 
   3   5   0      740.36      103.42    345.73 o 
   4   5   0       10.55        7.15      4.52 o 
   5   5   0       14.80       23.09      3.59 o 
   6   5   0       13.23       18.83      5.97 o 
   0   6   0      719.91      737.87     14.89 o 
   1   6   0     1387.98     1458.53     15.45 o 
   2   6   0       11.92       13.98      2.36 o 
   3   6   0      267.51      217.80     19.90 o 
   4   6   0       98.37       87.93      7.35 o 
   5   6   0       75.31       85.80     12.25 o 
   6   6   0       14.41       18.13      6.20 o 
   1   7   0        2.66        0.40      1.46 o 
   2   7   0      231.30       58.99    108.55 o 
   3   7   0       67.57       46.93      8.08 o 
   4   7   0      614.00      614.64     30.49 o 
   5   7   0      114.62      133.37     15.57 o 
   0   8   0      144.62      143.43     10.88 o 
   1   8   0       84.47       76.18      4.68 o 
   2   8   0      275.20      280.55     15.48 o 
   3   8   0       17.04       24.28      6.22 o 
   4   8   0        9.94       11.96      4.98 o 
   5   8   0      235.09      237.08     21.45 o 
   1   9   0      797.62      793.96     24.69 o 
   2   9   0       76.79       77.13      6.04 o 
   3   9   0      408.51      379.82     23.93 o 
   4   9   0       22.27       22.57      6.54 o 
   0  10   0      699.68      686.88     26.48 o 
   1  10   0      112.68      116.60      7.75 o 
   2  10   0      157.51      192.58     16.46 o 
   3  10   0        1.78       -5.71      3.81 o 
   4  10   0       48.94       30.02      8.22 o 
   1  11   0        3.72        3.37      2.46 o 
   2  11   0      174.22      171.14     16.33 o 
   3  11   0       95.37       78.30     11.99 o 
  -7   0   1      377.09      433.76     28.09 o 
  -5   0   1        6.92        3.35      2.72 o 
  -3   0   1        2.38        5.22      2.51 o 
  -1   0   1     2563.37     2682.64     22.98 o 
   1   0   1     8333.10     7932.15     40.33 o 
   3   0   1        0.04        1.64      2.15 o 
   5   0   1      938.11      958.15     31.62 o 
   7   0   1        4.31        8.08      4.87 o 
  -7   1   1        0.21        7.65      5.59 o 
  -6   1   1       85.90       75.93      7.37 o 
  -5   1   1        0.00       -0.53      1.65 o 
  -4   1   1      159.86      142.46      7.08 o 
  -3   1   1       47.34       38.13      2.60 o 
  -2   1   1     1378.52     1315.28      9.10 o 
  -1   1   1       63.71       76.36      4.60 o 
   0   1   1      200.24      213.05      4.02 o 
   1   1   1      824.20      823.35     15.70 o 
   2   1   1        7.71       15.26      2.07 o 
   3   1   1      553.02      511.20     11.83 o 
   4   1   1      102.85       93.77      7.02 o 
   5   1   1      163.95      158.40      9.23 o 
   6   1   1       46.97       42.03      5.67 o 
   7   1   1        1.16       -6.37      4.78 o 
  -7   2   1        7.34        1.63      2.81 o 
  -6   2   1      233.70      228.66     11.60 o 
  -5   2   1      206.94      212.33      9.95 o 
  -4   2   1      925.11      957.52      9.95 o 
  -3   2   1      386.16      407.57      8.27 o 
  -2   2   1      616.03      640.43     15.70 o 
  -1   2   1       12.57       17.67      1.41 o 
   0   2   1      784.36      730.73      6.39 o 
   1   2   1       28.72       42.17      2.18 o 
   2   2   1        6.12        0.12      2.32 o 
   3   2   1        5.11        2.77      3.11 o 
   4   2   1      427.37      434.92     10.73 o 
   5   2   1      161.02      163.17      9.37 o 
   6   2   1      318.33      311.22     14.28 o 
   7   2   1        2.28       -3.07      4.92 o 
  -6   3   1        2.40        1.17      2.02 o 
  -5   3   1      158.75      163.03      8.58 o 
  -4   3   1      573.91      602.05     13.53 o 
  -3   3   1      260.91      234.79     14.01 o 
  -2   3   1        8.08        1.22      1.03 o 
  -1   3   1     1033.85     1048.44      9.12 o 
   0   3   1       83.93       80.19      2.43 o 
   1   3   1     1126.74     1202.65     24.22 o 
   2   3   1        0.10        1.19      0.87 o 
   3   3   1      523.04      100.79    231.08 o 
   4   3   1      497.20      465.41     22.93 o 
   5   3   1      254.40      241.70     11.31 o 
   6   3   1        9.81       10.74      2.70 o 
  -6   4   1        5.38        8.53      4.41 o 
  -5   4   1      407.68      413.42     22.40 o 
  -4   4   1        6.68        5.52      3.11 o 
  -3   4   1       53.21       71.61      4.21 o 
  -2   4   1        0.00        0.37      0.73 o 
  -1   4   1      477.68      451.79      6.44 o 
   0   4   1        4.11        1.86      0.55 o 
   1   4   1     1556.56     1514.61     15.10 o 
   2   4   1      162.79      179.98      7.32 o 
   3   4   1      307.06      301.27     12.76 o 
   4   4   1       10.36        9.47      4.16 o 
   5   4   1      180.87      185.55      9.96 o 
   6   4   1      118.99      141.22      9.72 o 
  -6   5   1       13.11       14.59      5.40 o 
  -5   5   1        0.13        0.67      4.81 o 
  -4   5   1      347.32      341.73     20.83 o 
  -3   5   1       33.17       30.06      3.30 o 
  -2   5   1      202.86      162.90     11.20 o 
  -1   5   1      411.40      436.46      7.89 o 
   0   5   1        7.21        6.88      0.99 o 
   1   5   1      170.44      197.82      5.43 o 
   2   5   1      766.74      787.72     18.27 o 
   3   5   1       67.73       52.98      7.33 o 
   4   5   1      952.36      883.46     36.99 o 
   5   5   1        4.92        4.90      3.52 o 
   6   5   1       38.47       37.82      8.75 o 
  -6   6   1       16.41       20.08      7.51 o 
  -5   6   1       31.38       36.40      4.35 o 
  -4   6   1        3.23        0.51      1.57 o 
  -3   6   1      176.52      171.99      8.29 o 
  -2   6   1       17.02       18.78      3.94 o 
  -1   6   1       69.27       60.64      4.69 o 
   0   6   1     1232.34     1266.21     15.45 o 
   1   6   1      354.91      352.53      8.81 o 
   2   6   1      392.81      392.00     11.94 o 
   3   6   1       77.96       84.79      9.79 o 
   4   6   1      161.42      144.33     14.08 o 
   5   6   1      139.68      129.59     14.83 o 
  -5   7   1        4.68       -1.58      2.26 o 
  -4   7   1        0.12        2.72      3.43 o 
  -3   7   1      960.47      220.47    445.53 o 
  -2   7   1        4.79        4.26      2.33 o 
  -1   7   1      154.12      147.96      5.02 o 
   0   7   1        0.33       -0.26      0.74 o 
   1   7   1      503.90      503.71     13.80 o 
   2   7   1        5.38        7.20      2.01 o 
   3   7   1       24.50       32.58      4.16 o 
   4   7   1        0.88        1.61      2.34 o 
   5   7   1      491.96      525.03     30.59 o 
  -5   8   1      474.19      478.67     30.50 o 
  -4   8   1      185.87      170.39     17.02 o 
  -3   8   1        0.04        0.06      2.18 o 
  -2   8   1        4.09        0.33      3.37 o 
  -1   8   1       96.96       96.66      6.14 o 
   0   8   1      587.02      579.92     12.68 o 
   1   8   1       12.19       13.38      2.60 o 
   2   8   1       32.72       38.92      3.43 o 
   3   8   1      158.76      138.48     20.29 o 
   4   8   1       41.22       46.79      8.95 o 
   5   8   1       17.04       26.50      7.44 o 
  -4   9   1      195.04      231.57     20.64 o 
  -3   9   1       27.79       30.82      7.12 o 
  -2   9   1        7.84       12.77      4.14 o 
  -1   9   1        2.71        1.78      1.97 o 
   0   9   1     1059.42     1074.49     17.72 o 
   1   9   1       15.44       10.11      1.88 o 
   2   9   1       48.92       47.38      4.95 o 
   3   9   1       65.57       61.47      9.77 o 
   4   9   1      568.21      558.00     31.12 o 
  -4  10   1       89.34       94.65     14.01 o 
  -3  10   1       18.12       18.00      5.78 o 
  -2  10   1       35.04       34.96      7.24 o 
  -1  10   1        0.65       -2.35      1.56 o 
   0  10   1      135.87      151.43      8.77 o 
   1  10   1      101.37      108.42      9.11 o 
   2  10   1       59.81       63.71      5.95 o 
   3  10   1      107.48      102.56     13.09 o 
   4  10   1        0.04       -7.68      5.12 o 
  -3  11   1      232.66      260.50     22.12 o 
  -2  11   1        4.90        2.76      3.68 o 
  -1  11   1       89.44       93.90     11.55 o 
   0  11   1       17.55       22.17      3.74 o 
   1  11   1       94.88      101.18      7.63 o 
   2  11   1       49.50       42.28      8.46 o 
   3  11   1        8.00       12.52      4.33 o 
  -1  12   1       68.43       50.86      8.96 o 
  -6   0   2      238.51      242.55     18.53 o 
  -4   0   2      943.49      935.77     24.14 o 
  -2   0   2      991.94     1108.30      9.52 o 
   0   0   2       89.32       88.09      3.65 o 
   2   0   2      140.72      113.56      4.10 o 
   4   0   2        6.56        9.35      3.74 o 
   6   0   2      963.26      969.61     36.55 o 
  -7   1   2        0.79        2.35      5.46 o 
  -6   1   2       37.15       32.06      4.60 o 
  -5   1   2      118.94      114.64      7.24 o 
  -4   1   2       16.45       17.75      3.00 o 
  -3   1   2     1386.17     1396.16     14.47 o 
  -2   1   2        4.50        9.27      0.87 o 
  -1   1   2     3201.80     3067.45     37.01 o 
   0   1   2     1756.12     1762.96     10.26 o 
   1   1   2     6130.58     6298.63     28.81 o 
   2   1   2      469.97      472.65      8.06 o 
   3   1   2      436.20      440.29     12.33 o 
   4   1   2      366.42      365.51     12.64 o 
   5   1   2       95.22       95.40      7.49 o 
   6   1   2       78.51       67.57      7.09 o 
   7   1   2       11.90       14.65      4.30 o 
  -7   2   2       54.14       70.86      8.02 o 
  -6   2   2       47.03       47.33      5.17 o 
  -5   2   2      440.37      422.80     10.87 o 
  -4   2   2       37.83       29.23      5.44 o 
  -3   2   2      519.34      537.18      7.35 o 
  -2   2   2       93.76      102.41      5.29 o 
  -1   2   2     1551.50     1646.03     26.18 o 
   0   2   2     3687.71     3740.71     32.75 o 
   1   2   2     7864.44     7561.59     38.68 o 
   2   2   2       32.40       35.29      3.26 o 
   3   2   2       12.96       26.01      2.37 o 
   4   2   2       24.08       34.16      4.18 o 
   5   2   2       96.78       96.42      7.56 o 
   6   2   2        1.44        3.98      2.64 o 
  -6   3   2      112.37      112.96     13.86 o 
  -5   3   2        7.73        6.67      2.14 o 
  -4   3   2      974.22      994.71     11.78 o 
  -3   3   2     1300.39     1250.38     32.67 o 
  -2   3   2      732.98      715.49     10.02 o 
  -1   3   2      528.69      509.89      6.89 o 
   0   3   2      140.25      138.22      3.41 o 
   1   3   2        2.03        2.49      0.89 o 
   2   3   2      170.26      167.54     12.67 o 
   3   3   2        0.75        0.43      1.44 o 
   4   3   2     1149.95     1163.72     24.87 o 
   5   3   2      219.26      202.21     21.00 o 
   6   3   2       24.46       28.76      4.79 o 
  -6   4   2      208.33      210.87     19.34 o 
  -5   4   2       85.96       93.09      6.04 o 
  -4   4   2      997.54     1002.50     36.31 o 
  -3   4   2       23.16       18.06      2.18 o 
  -2   4   2        2.47        2.72      0.99 o 
  -1   4   2      343.02      416.90      5.41 o 
   0   4   2     2562.31     2545.53     26.00 o 
   1   4   2      206.36      208.48      5.28 o 
   2   4   2      851.13      855.76     14.18 o 
   3   4   2       42.64       31.01      4.22 o 
   4   4   2       15.15       13.94      5.59 o 
   5   4   2      191.05      211.96     11.31 o 
   6   4   2       68.16       78.94      7.64 o 
  -6   5   2        0.59        1.45      2.27 o 
  -5   5   2       76.74       79.77      6.09 o 
  -4   5   2        3.03        0.68      3.42 o 
  -3   5   2      592.77      540.13     13.19 o 
  -2   5   2      301.42      274.71      7.08 o 
  -1   5   2     1546.49     1663.29     21.97 o 
   0   5   2      190.07      222.13      5.57 o 
   1   5   2       13.51       12.32      1.49 o 
   2   5   2       84.09       26.58     37.12 o 
   3   5   2      285.32      285.76     15.90 o 
   4   5   2       11.97       15.03      4.45 o 
   5   5   2       58.68       54.27      9.38 o 
   6   5   2       24.50       26.17      5.06 o 
  -6   6   2       71.15       54.65     10.92 o 
  -5   6   2      565.47      593.20     31.83 o 
  -4   6   2      815.25      547.12    193.31 o 
  -3   6   2       91.87       91.81      5.69 o 
  -2   6   2       47.28       42.62      3.12 o 
  -1   6   2        5.93        5.12      0.92 o 
   0   6   2      317.66      316.87      8.32 o 
   1   6   2      350.22      322.20      8.93 o 
   2   6   2        3.64        1.75      1.69 o 
   3   6   2       69.49       50.88      5.06 o 
   4   6   2       58.53       59.92      8.96 o 
   5   6   2       80.90       85.27     11.89 o 
  -5   7   2        0.58        1.60      2.49 o 
  -4   7   2        2.66        8.22      4.40 o 
  -3   7   2       27.23       25.74      3.16 o 
  -2   7   2     1910.85     1996.12     25.47 o 
  -1   7   2       66.69       68.09      3.23 o 
   0   7   2      376.54      361.38      8.41 o 
   1   7   2       13.26       12.93      2.34 o 
   2   7   2      901.62      877.94     22.29 o 
   3   7   2       38.12       38.52      4.58 o 
   4   7   2       12.72       12.54      4.51 o 
   5   7   2        0.47        2.07      3.65 o 
  -5   8   2       92.98      111.97     15.12 o 
  -4   8   2      267.29      259.64     21.01 o 
  -3   8   2      170.22      142.44     14.48 o 
  -2   8   2       34.97       32.58      4.10 o 
  -1   8   2      105.77      100.18      4.65 o 
   0   8   2      649.86      657.40     13.57 o 
   1   8   2     1214.57     1206.97     19.07 o 
   2   8   2       31.28       33.30      3.32 o 
   3   8   2        0.69        1.31      2.10 o 
   4   8   2        8.55        5.25      3.85 o 
   5   8   2       15.61       17.00      6.37 o 
  -4   9   2        2.72        8.90      4.50 o 
  -3   9   2      829.24      816.26     36.03 o 
  -2   9   2        1.96        4.08      3.39 o 
  -1   9   2        4.51        5.08      1.20 o 
   0   9   2       35.74       39.70      6.74 o 
   1   9   2       14.22       15.92      2.89 o 
   2   9   2        4.71        5.72      2.11 o 
   3   9   2      326.45      319.92     21.41 o 
   4   9   2        2.42        8.71      4.41 o 
  -4  10   2      169.90      171.09     18.81 o 
  -3  10   2        8.13        0.57      3.20 o 
  -2  10   2       25.61       22.11      5.76 o 
  -1  10   2        8.66       10.95      2.38 o 
   0  10   2      204.11      197.71      9.99 o 
   1  10   2      357.79      359.40     16.98 o 
   2  10   2       70.54       87.69      7.15 o 
   3  10   2       45.65       41.25      8.52 o 
  -3  11   2       27.42       32.78      8.56 o 
  -2  11   2      241.04      233.30     19.67 o 
  -1  11   2        6.81       10.97      4.89 o 
   0  11   2       87.80       81.51     10.39 o 
   1  11   2       52.12       52.79      5.63 o 
   2  11   2      407.80      436.50     24.99 o 
  -1  12   2      121.64      111.83     13.47 o 
   0  12   2       23.34       22.58      6.33 o 
  -7   0   3       70.90       70.93     11.06 o 
  -5   0   3      817.41      786.70     29.24 o 
  -3   0   3     2646.97     2854.46     18.73 o 
  -1   0   3      822.58      723.83     17.54 o 
   1   0   3     1710.97     1734.38     20.94 o 
   3   0   3      588.32      578.84     20.17 o 
   5   0   3      538.73      519.16     24.94 o 
  -7   1   3      267.71      273.34     19.23 o 
  -6   1   3        2.30        0.94      1.57 o 
  -5   1   3        3.21        3.75      1.80 o 
  -4   1   3       16.90       19.90      1.77 o 
  -3   1   3      481.83      477.06      9.31 o 
  -2   1   3     1396.73     1413.80     11.28 o 
  -1   1   3       78.32       52.77      1.61 o 
   0   1   3     5293.66     5299.32     30.10 o 
   1   1   3     3935.81     4032.36     34.95 o 
   2   1   3      353.84      368.03      8.47 o 
   3   1   3        2.23        3.45      1.16 o 
   4   1   3      211.27      205.78     14.92 o 
   5   1   3      596.69      634.02     41.06 o 
   6   1   3      154.62      154.71     10.92 o 
  -7   2   3       10.51       10.03      4.73 o 
  -6   2   3      135.99      132.18      9.54 o 
  -5   2   3        7.15        4.78      0.91 o 
  -4   2   3      249.07      228.23      7.68 o 
  -3   2   3       49.00       63.99      2.62 o 
  -2   2   3      139.96      138.09      5.82 o 
  -1   2   3      371.08      388.22      6.03 o 
   0   2   3        1.64       -0.33      0.71 o 
   1   2   3      982.64     1083.31     15.73 o 
   2   2   3     3580.48     3621.60     24.59 o 
   3   2   3        8.61       17.90      1.88 o 
   4   2   3       29.03       34.71      4.50 o 
   5   2   3        2.49        1.51      2.37 o 
   6   2   3      387.35      391.07     17.10 o 
  -7   3   3       53.19       46.99      8.87 o 
  -6   3   3        5.02        6.20      4.12 o 
  -5   3   3      134.24      136.53      6.68 o 
  -4   3   3      120.46      119.47      3.96 o 
  -3   3   3      594.00      594.40      7.83 o 
  -2   3   3       34.10       19.07      3.77 o 
  -1   3   3      345.53      323.77      7.55 o 
   0   3   3        3.40        2.58      1.04 o 
   1   3   3       32.38       36.90      2.32 o 
   2   3   3      721.81      331.69    403.58 o 
   3   3   3      106.18      104.60      5.54 o 
   4   3   3       65.32       68.70      6.95 o 
   5   3   3      806.68      781.18     21.84 o 
   6   3   3        8.69        4.43      3.48 o 
  -6   4   3      213.35      205.31     19.25 o 
  -5   4   3       28.97       25.64      6.38 o 
  -4   4   3      114.11      121.95      4.46 o 
  -3   4   3       13.73        8.07      1.48 o 
  -2   4   3       21.42       22.54      1.86 o 
  -1   4   3      188.78      253.15      7.94 o 
   0   4   3      312.04      411.58      6.74 o 
   1   4   3      745.89      778.29      9.61 o 
   2   4   3      842.22      821.52     27.35 o 
   3   4   3      251.50      232.85     11.80 o 
   4   4   3      198.73      187.15      8.56 o 
   5   4   3      186.63      179.47     10.81 o 
   6   4   3       55.61       56.04      6.83 o 
  -6   5   3       19.93       26.00      7.55 o 
  -5   5   3       17.89       16.14      5.66 o 
  -4   5   3       35.15       34.28      2.45 o 
  -3   5   3       24.63       20.35      4.11 o 
  -2   5   3       54.04       35.06      2.25 o 
  -1   5   3       11.69        5.77      0.89 o 
   0   5   3     1049.62     1079.47     20.45 o 
   1   5   3       51.48       60.80      3.71 o 
   2   5   3        2.45        3.05      2.13 o 
   3   5   3       21.10       22.77      3.09 o 
   4   5   3      567.06      545.64     25.27 o 
   5   5   3       29.44       33.39      5.71 o 
   6   5   3       80.70       90.28      8.34 o 
  -5   6   3        7.72        2.57      3.14 o 
  -4   6   3      987.84      979.42     19.70 o 
  -3   6   3      393.03      395.53     10.58 o 
  -2   6   3        0.45       -0.33      0.53 o 
  -1   6   3       14.46       10.13      1.23 o 
   0   6   3      392.28      386.79      9.00 o 
   1   6   3      345.32      337.96      9.23 o 
   2   6   3       83.91       80.35      7.56 o 
   3   6   3       20.23       21.22      5.13 o 
   4   6   3      288.50      251.82     18.57 o 
   5   6   3        4.67        3.17      2.72 o 
  -5   7   3       46.41       54.57     10.42 o 
  -4   7   3       89.20       88.00     11.86 o 
  -3   7   3       70.85       66.35      5.60 o 
  -2   7   3       91.27       98.48      4.79 o 
  -1   7   3      762.33      752.12     15.69 o 
   0   7   3      136.96      148.16      5.40 o 
   1   7   3       88.48       87.50      6.44 o 
   2   7   3      101.19       98.57      5.58 o 
   3   7   3      344.76      342.85     20.15 o 
   4   7   3       13.73        5.31      3.45 o 
   5   7   3      238.35      189.19     18.48 o 
  -5   8   3       35.67       40.46     10.29 o 
  -4   8   3       21.22       20.11      6.18 o 
  -3   8   3      118.48      112.64     13.16 o 
  -2   8   3        9.92        6.92      1.32 o 
  -1   8   3       36.32       34.43      2.85 o 
   0   8   3        0.18       -0.59      1.20 o 
   1   8   3      990.13      986.63     20.93 o 
   2   8   3      232.08      251.85     11.25 o 
   3   8   3      146.49      140.22     13.59 o 
   4   8   3       24.28       13.36      5.03 o 
   5   8   3       18.07       24.76      7.46 o 
  -4   9   3       30.16       37.04      9.20 o 
  -3   9   3        3.95        0.29      2.35 o 
  -2   9   3      428.32      391.14     23.71 o 
  -1   9   3       14.73       12.53      3.54 o 
   0   9   3      135.58      151.95      8.14 o 
   1   9   3        0.68        0.18      1.31 o 
   2   9   3        9.84        9.50      2.61 o 
   3   9   3       30.40       33.63      7.13 o 
   4   9   3      190.09      198.80     18.62 o 
  -3  10   3       51.94       48.78      9.32 o 
  -2  10   3       37.96       26.31      6.56 o 
  -1  10   3       76.16       90.22     11.51 o 
   0  10   3        1.68        5.30      1.85 o 
   1  10   3      395.74      403.14     14.78 o 
   2  10   3      172.35      172.39     10.24 o 
   3  10   3      336.75      346.17     23.41 o 
  -2  11   3        2.22        6.83      4.14 o 
  -1  11   3      311.26      337.15     22.88 o 
   0  11   3      238.24      248.16     18.65 o 
   1  11   3      277.53      262.77     18.39 o 
   2  11   3        5.64        5.18      2.11 o 
   0  12   3      193.45      235.18     19.08 o 
  -6   0   4       21.08       29.79      6.45 o 
  -4   0   4     1339.30     1270.34     18.26 o 
  -2   0   4      209.46      194.77      5.21 o 
   0   0   4     4171.83     4071.61     57.44 o 
   2   0   4      438.10      388.55     11.46 o 
   4   0   4        3.76        2.32      3.66 o 
   6   0   4        8.10        8.13      5.27 o 
  -7   1   4      351.12      344.07     32.89 o 
  -6   1   4      172.85      162.86     10.61 o 
  -5   1   4      227.74      218.83     10.94 o 
  -4   1   4       93.16       86.55      3.59 o 
  -3   1   4      153.14      141.85      5.17 o 
  -2   1   4     3336.33     3489.27     23.17 o 
  -1   1   4      114.55       99.21      2.32 o 
   0   1   4        7.80        0.95      0.55 o 
   1   1   4       49.89       43.73      2.46 o 
   2   1   4       13.99       13.56      3.47 o 
   3   1   4       82.25       92.72      4.80 o 
   4   1   4       21.48       11.92      3.18 o 
   5   1   4       81.83       68.57      6.89 o 
   6   1   4      380.67      375.23     17.24 o 
  -7   2   4        1.84        2.91      4.51 o 
  -6   2   4       20.67       19.43      3.88 o 
  -5   2   4      427.53      437.02      9.58 o 
  -4   2   4       47.52       44.05      4.33 o 
  -3   2   4      681.96      644.61      9.41 o 
  -2   2   4      249.02      257.22      5.26 o 
  -1   2   4        6.83        4.16      0.88 o 
   0   2   4      204.53      224.24      4.19 o 
   1   2   4      790.19      792.54      9.76 o 
   2   2   4      322.09      361.05      9.70 o 
   3   2   4      328.08      313.57      7.97 o 
   4   2   4       64.21       69.35      5.55 o 
   5   2   4        9.58        5.58      2.92 o 
   6   2   4        0.35       -1.43      2.44 o 
  -6   3   4       99.39       86.99      7.75 o 
  -5   3   4       21.04       15.37      2.98 o 
  -4   3   4      179.09      177.38      5.67 o 
  -3   3   4        0.36        0.69      0.76 o 
  -2   3   4      490.97      518.37      9.43 o 
  -1   3   4      605.99      628.20     10.40 o 
   0   3   4     2463.45     2523.54     19.76 o 
   1   3   4      838.27      882.91     13.14 o 
   2   3   4      517.39      525.66     21.12 o 
   3   3   4      578.74      618.42     10.96 o 
   4   3   4       53.93       57.70      7.14 o 
   5   3   4       34.42       39.98      6.53 o 
   6   3   4        0.07        1.93      2.63 o 
  -6   4   4      251.79      255.71     13.26 o 
  -5   4   4      162.91      163.63      9.31 o 
  -4   4   4     1035.32     1018.45     20.74 o 
  -3   4   4       30.51       34.14      2.56 o 
  -2   4   4       26.66       33.42      2.51 o 
  -1   4   4      170.32      186.55      8.44 o 
   0   4   4      111.30       88.84      3.48 o 
   1   4   4       10.54        3.98      1.01 o 
   2   4   4      845.07      832.53     19.10 o 
   3   4   4      113.24      117.98      7.92 o 
   4   4   4      160.91       64.27     67.28 o 
   5   4   4        1.96        5.85      4.83 o 
   6   4   4       81.83       66.57      7.77 o 
  -6   5   4       37.93       52.20     10.06 o 
  -5   5   4       22.53       14.45      5.44 o 
  -4   5   4        4.87        3.29      1.47 o 
  -3   5   4     1899.94     1851.26     25.14 o 
  -2   5   4      252.57      268.04     11.58 o 
  -1   5   4      530.62      489.12     12.50 o 
   0   5   4        0.59        1.54      0.75 o 
   1   5   4       37.89       35.81      3.61 o 
   2   5   4        1.55        1.21      1.02 o 
   3   5   4       47.20       51.15      8.81 o 
   4   5   4        0.72       -2.26      4.39 o 
   5   5   4      642.63      684.92     35.66 o 
   6   5   4       50.29       53.66      7.16 o 
  -5   6   4       44.11       46.01      9.48 o 
  -4   6   4       55.04       50.65      5.11 o 
  -3   6   4     1027.99      951.17     10.71 o 
  -2   6   4      103.20      102.60      6.07 o 
  -1   6   4      409.44      403.86      5.73 o 
   0   6   4      332.74      337.84      7.47 o 
   1   6   4     1684.70     1687.25     18.31 o 
   2   6   4      768.92      724.13     14.71 o 
   3   6   4       15.79       24.20      5.09 o 
   4   6   4        3.34        1.35      3.25 o 
   5   6   4       90.88      105.01     13.61 o 
  -5   7   4        2.82        0.63      3.25 o 
  -4   7   4        0.78        2.40      2.94 o 
  -3   7   4        4.15        2.49      1.55 o 
  -2   7   4      947.61      889.21     21.34 o 
  -1   7   4        0.62        1.24      0.76 o 
   0   7   4      499.61      510.67     10.95 o 
   1   7   4        0.09        1.62      1.55 o 
   2   7   4       66.00       59.52      5.42 o 
   3   7   4        0.08       -1.95      2.13 o 
   4   7   4      112.10       99.86     12.17 o 
   5   7   4        7.92        3.78      3.08 o 
  -4   8   4       80.98       87.16     12.91 o 
  -3   8   4      454.04      456.31     26.76 o 
  -2   8   4       29.85       34.85      6.68 o 
  -1   8   4      196.37      181.17     11.40 o 
   0   8   4       79.59       75.19      5.30 o 
   1   8   4       81.72       72.03      9.52 o 
   2   8   4      439.52      438.28     15.09 o 
   3   8   4        0.51        8.64      3.58 o 
   4   8   4        0.10        1.47      2.93 o 
   5   8   4       65.32       64.70     11.20 o 
  -4   9   4        4.71        6.10      4.62 o 
  -3   9   4       17.57       20.24      6.23 o 
  -2   9   4      163.54      160.15     15.55 o 
  -1   9   4      278.36      311.39      9.14 o 
   0   9   4        1.68        1.54      1.82 o 
   1   9   4      101.68      122.50      7.85 o 
   2   9   4       36.10       28.74      4.25 o 
   3   9   4      153.52      160.25     14.95 o 
   4   9   4       10.44       11.42      4.91 o 
  -3  10   4      182.60      185.43     18.67 o 
  -2  10   4        7.68       -0.11      3.61 o 
  -1  10   4       11.47       18.47      5.30 o 
   0  10   4        0.03        5.58      2.96 o 
   1  10   4        2.56        3.23      3.12 o 
   2  10   4      256.16      285.23     13.36 o 
   3  10   4        1.34        3.86      3.58 o 
  -2  11   4      315.07      279.08     22.37 o 
  -1  11   4        0.10        1.64      3.03 o 
   0  11   4       84.28       90.35     11.66 o 
   1  11   4       39.53       38.12      7.78 o 
   2  11   4        0.92        1.01      1.28 o 
  -7   0   5       25.08       53.17      9.40 o 
  -5   0   5        0.46        3.72      2.18 o 
  -3   0   5      872.06      854.46     11.16 o 
  -1   0   5       99.99      120.79      4.92 o 
   1   0   5     1588.82     1604.03     20.89 o 
   3   0   5      944.47      975.23     16.80 o 
   5   0   5        7.03       15.79      5.67 o 
  -7   1   5        3.08        1.71      3.08 o 
  -6   1   5       86.31       93.83      8.14 o 
  -5   1   5      126.27      107.56      7.76 o 
  -4   1   5       85.67       77.22      3.55 o 
  -3   1   5       29.90       34.51      2.70 o 
  -2   1   5     1457.92     1547.36     14.09 o 
  -1   1   5     1122.04     1129.96     10.60 o 
   0   1   5      238.65      222.31      4.94 o 
   1   1   5       61.81       51.98      2.97 o 
   2   1   5       38.33       32.31      5.18 o 
   3   1   5      438.51      496.47     12.09 o 
   4   1   5      101.02      119.98      5.24 o 
   5   1   5       61.06       60.17      7.79 o 
   6   1   5      652.07      654.74     23.39 o 
  -6   2   5      107.43      111.32      8.95 o 
  -5   2   5        6.08        6.00      1.26 o 
  -4   2   5      400.76      401.29     26.36 o 
  -3   2   5      168.92      189.71      5.35 o 
  -2   2   5      909.37      916.70     10.43 o 
  -1   2   5        1.37        2.07      0.39 o 
   0   2   5      204.82      249.01      8.42 o 
   1   2   5      212.32      217.03      8.71 o 
   2   2   5     2462.87     2524.27     27.13 o 
   3   2   5       69.30       72.70      6.04 o 
   4   2   5      383.99      407.68     11.02 o 
   5   2   5       31.28       34.17      5.34 o 
   6   2   5       53.20       60.98      7.54 o 
  -6   3   5      145.51      148.23     10.11 o 
  -5   3   5        8.69        1.11      1.39 o 
  -4   3   5        0.07        1.10      0.88 o 
  -3   3   5        5.44        6.42      1.10 o 
  -2   3   5       71.25       84.59      2.70 o 
  -1   3   5      253.41      219.45      6.01 o 
   0   3   5     1073.79     1121.85     10.95 o 
   1   3   5     5238.41     5600.16     41.35 o 
   2   3   5     1109.13     1175.57     17.75 o 
   3   3   5      348.61      339.47     11.10 o 
   4   3   5      137.12      126.39     13.60 o 
   5   3   5      499.28      513.81     19.13 o 
   6   3   5        5.23        4.36      3.28 o 
  -6   4   5        4.52        2.75      3.64 o 
  -5   4   5       78.01       67.17      6.78 o 
  -4   4   5        9.03        9.28      1.97 o 
  -3   4   5     1939.43     1892.63     13.43 o 
  -2   4   5       15.62       17.30      1.56 o 
  -1   4   5      225.19      236.70      7.65 o 
   0   4   5       67.97       65.59      3.73 o 
   1   4   5      235.81      227.08      7.46 o 
   2   4   5      260.10      281.82      9.20 o 
   3   4   5      384.25      354.71     21.15 o 
   4   4   5       11.87       10.61      5.36 o 
   5   4   5      147.59      131.52     15.56 o 
   6   4   5       28.35       23.67      4.89 o 
  -6   5   5      179.42      180.19     18.80 o 
  -5   5   5      166.31      160.95      8.76 o 
  -4   5   5      725.47      740.30     13.74 o 
  -3   5   5       37.16       30.67      6.47 o 
  -2   5   5      715.62      694.62     12.78 o 
  -1   5   5      368.21      365.74     10.86 o 
   0   5   5      568.38      569.73      8.95 o 
   1   5   5        3.51        4.52      1.31 o 
   2   5   5        1.67        1.60      2.28 o 
   3   5   5       60.57       63.02      9.59 o 
   4   5   5       10.30       15.93      3.07 o 
   5   5   5        0.44       -1.18      4.47 o 
   6   5   5      278.92      283.73     20.71 o 
  -5   6   5       31.47       30.16      8.02 o 
  -4   6   5       70.67       70.52     10.57 o 
  -3   6   5       62.79       65.57      9.40 o 
  -2   6   5      315.69      298.38      9.97 o 
  -1   6   5      294.89      329.59     21.31 o 
   0   6   5        5.21        7.19      1.21 o 
   1   6   5        1.52        2.01      0.86 o 
   2   6   5      605.41      587.36     14.02 o 
   3   6   5      485.16      505.05     18.03 o 
   4   6   5       34.99       39.85      5.94 o 
   5   6   5        0.33       -3.63      7.65 o 
  -5   7   5      153.62      173.76     18.61 o 
  -4   7   5        4.62       -3.48      3.53 o 
  -3   7   5        1.26       -1.06      2.71 o 
  -2   7   5        1.68        0.59      3.05 o 
  -1   7   5      449.78      406.58     13.69 o 
   0   7   5        0.21        0.28      1.84 o 
   1   7   5      719.95      739.45     17.36 o 
   2   7   5      133.60      122.38      8.58 o 
   3   7   5       16.00       16.12      4.46 o 
   4   7   5       86.36      105.14     12.75 o 
   5   7   5      249.22      243.53     21.29 o 
  -4   8   5      284.11      282.05     22.83 o 
  -3   8   5       84.09       80.41     11.58 o 
  -2   8   5      647.07      604.68     17.23 o 
  -1   8   5        0.02        0.32      2.63 o 
   0   8   5       14.46        7.76      1.72 o 
   1   8   5       78.91       88.71      7.33 o 
   2   8   5      200.25      195.64     10.35 o 
   3   8   5      456.44      429.43     23.52 o 
   4   8   5       41.32       36.96      7.98 o 
  -4   9   5        2.64        6.16      4.98 o 
  -3   9   5       20.33       16.62      5.44 o 
  -2   9   5      120.74      113.36     13.60 o 
  -1   9   5       12.39       10.33      4.19 o 
   0   9   5      811.97      870.59     20.37 o 
   1   9   5        2.26        2.19      1.26 o 
   2   9   5      123.87      146.83      9.29 o 
   3   9   5        0.60       -2.60      2.51 o 
   4   9   5      325.50      291.64     22.58 o 
  -3  10   5      156.37      187.45     18.79 o 
  -2  10   5      162.16      147.20     16.02 o 
  -1  10   5        0.15       -3.92      2.61 o 
   0  10   5      110.46      112.96     12.96 o 
   1  10   5      124.76      134.81     13.59 o 
   2  10   5      167.77      169.48     10.51 o 
   3  10   5      213.25      197.86     17.46 o 
  -2  11   5       12.00        3.82      3.34 o 
  -1  11   5      227.12      247.34     20.33 o 
   0  11   5       32.86       16.42      5.41 o 
   1  11   5       78.99       76.51     10.87 o 
   2  11   5        2.21        2.25      2.55 o 
  -6   0   6        2.94        4.16      3.08 o 
  -4   0   6      941.76      951.29     12.90 o 
  -2   0   6     1426.78     1479.10     19.89 o 
   0   0   6        8.15        7.14      1.20 o 
   2   0   6       20.10       10.91      3.01 o 
   4   0   6      157.26      129.17     12.58 o 
   6   0   6      100.73       73.46     11.86 o 
  -6   1   6      140.74      135.02      9.79 o 
  -5   1   6      296.74      306.44      9.33 o 
  -4   1   6      194.47      161.79      5.30 o 
  -3   1   6       16.72       12.11      1.50 o 
  -2   1   6       16.01       15.90      1.34 o 
  -1   1   6     1984.39     2026.85     13.83 o 
   0   1   6      831.10      837.46     10.49 o 
   1   1   6      349.65      329.43      6.98 o 
   2   1   6       15.57       17.08      4.08 o 
   3   1   6       70.45       78.43      5.34 o 
   4   1   6       88.95      106.84      5.49 o 
   5   1   6        2.99        2.61      2.40 o 
   6   1   6        3.51       -0.08      2.72 o 
  -6   2   6       43.77       40.11      5.41 o 
  -5   2   6      352.55      364.44     10.14 o 
  -4   2   6      167.98      183.68      8.88 o 
  -3   2   6      792.68      775.99     13.43 o 
  -2   2   6        3.53        7.27      1.11 o 
  -1   2   6        3.57        9.83      0.89 o 
   0   2   6        0.18        0.74      0.60 o 
   1   2   6      110.74       80.60      5.26 o 
   2   2   6       11.55        4.28      6.76 o 
   3   2   6      688.75      732.42     28.01 o 
   4   2   6      177.91      178.73     25.11 o 
   5   2   6      131.23      136.95     17.17 o 
   6   2   6       22.67       12.17      3.89 o 
  -6   3   6      631.62      598.14     20.03 o 
  -5   3   6        1.89       -0.03      0.88 o 
  -4   3   6       16.54       17.50      2.34 o 
  -3   3   6      279.12      315.82      7.11 o 
  -2   3   6      956.01      939.45     24.75 o 
  -1   3   6        7.11       14.20      1.23 o 
   0   3   6       15.67        8.80      1.48 o 
   1   3   6        2.92        1.30      1.64 o 
   2   3   6      723.39      724.24     22.07 o 
   3   3   6        0.58        8.05      4.61 o 
   4   3   6       51.27       45.68      8.69 o 
   5   3   6      224.33      216.50     12.99 o 
   6   3   6      373.84      400.73     19.19 o 
  -6   4   6       41.04       25.85      6.91 o 
  -5   4   6        0.95       -1.36      1.27 o 
  -4   4   6       20.88       18.22      2.16 o 
  -3   4   6      242.37      242.35      5.68 o 
  -2   4   6      421.28      390.37     10.94 o 
  -1   4   6      368.25      352.67      8.33 o 
   0   4   6       87.66       86.61      3.32 o 
   1   4   6       88.03       90.07      4.37 o 
   2   4   6     1114.21     1171.57     23.52 o 
   3   4   6        0.96       -1.03      3.13 o 
   4   4   6       19.93       24.29      7.17 o 
   5   4   6        1.92        1.27      4.21 o 
   6   4   6        3.84        0.69      3.13 o 
  -6   5   6        0.01       -4.93      4.33 o 
  -5   5   6       53.00       46.44      9.12 o 
  -4   5   6       81.74       83.88      4.68 o 
  -3   5   6      299.30      296.20     19.47 o 
  -2   5   6      305.36      291.01     11.93 o 
  -1   5   6      560.17      548.47     11.48 o 
   0   5   6       52.00       51.81      2.90 o 
   1   5   6      400.79      391.78      9.49 o 
   2   5   6       66.05       58.36      4.53 o 
   3   5   6      320.10      314.42     13.03 o 
   4   5   6        2.10        4.02      4.29 o 
   5   5   6        0.72        1.89      4.71 o 
  -5   6   6      113.07      110.00     14.69 o 
  -4   6   6      156.98      162.69     16.44 o 
  -3   6   6      680.40      697.62     31.34 o 
  -2   6   6       14.88       17.52      2.44 o 
  -1   6   6       13.89       17.61      2.86 o 
   0   6   6        5.68       15.32      3.13 o 
   1   6   6       23.06       30.70      3.56 o 
   2   6   6        4.54        3.81      4.03 o 
   3   6   6       63.75       81.10     12.26 o 
   4   6   6      108.52      111.47     14.71 o 
   5   6   6      110.02      102.61     15.68 o 
  -5   7   6        6.95       10.23      4.71 o 
  -4   7   6       41.25       37.94      8.54 o 
  -3   7   6       50.62       46.70      8.75 o 
  -2   7   6      565.13      559.45     14.55 o 
  -1   7   6        5.98        4.85      1.96 o 
   0   7   6       36.33       31.31      5.39 o 
   1   7   6      250.06      231.82      9.87 o 
   2   7   6       72.08       93.13     10.97 o 
   3   7   6        3.52       -0.03      1.53 o 
   4   7   6        2.18        2.59      3.78 o 
   5   7   6        0.72       -5.27      3.71 o 
  -4   8   6      169.91      183.82     18.80 o 
  -3   8   6      153.36      167.73     16.86 o 
  -2   8   6      252.63      240.77     19.13 o 
  -1   8   6       11.86        8.29      2.29 o 
   0   8   6        4.99        8.57      3.56 o 
   1   8   6      164.24      173.02      8.98 o 
   2   8   6      173.26      189.94     10.65 o 
   3   8   6      138.64      138.87     13.39 o 
   4   8   6       70.62       53.29      9.27 o 
  -3   9   6       35.49       36.52      8.49 o 
  -2   9   6        2.91        0.32      2.79 o 
  -1   9   6      333.16      312.31     21.78 o 
   0   9   6       10.59       11.51      4.33 o 
   1   9   6      439.44      468.41     15.39 o 
   2   9   6       18.61       18.86      3.51 o 
   3   9   6        0.09       -0.71      1.92 o 
  -3  10   6      107.00      108.09     14.56 o 
  -2  10   6      374.97      388.79     26.41 o 
  -1  10   6       96.84      103.70     13.16 o 
   0  10   6        6.91        3.08      3.49 o 
   1  10   6       87.99      101.12     12.29 o 
   2  10   6      181.33      178.80     16.23 o 
  -1  11   6        7.86       -1.02      2.45 o 
   0  11   6      178.58      184.79     17.73 o 
   1  11   6       89.89       92.44     12.35 o 
  -5   0   7        2.16        2.84      2.96 o 
  -3   0   7     1554.94     1554.21     23.52 o 
  -1   0   7     1081.84     1027.21     14.12 o 
   1   0   7        9.13        8.15      1.76 o 
   3   0   7      529.64      533.17     14.66 o 
   5   0   7      103.19      107.98     13.31 o 
  -6   1   7      207.32      208.41     12.13 o 
  -5   1   7       80.62       90.41      5.35 o 
  -4   1   7      341.10      316.92      7.65 o 
  -3   1   7      135.88      118.97      2.84 o 
  -2   1   7        8.04        6.47      0.99 o 
  -1   1   7      199.84      194.67      4.67 o 
   0   1   7      132.59      126.89      4.44 o 
   1   1   7     1816.81     1901.31     21.34 o 
   2   1   7      198.50      190.70      5.44 o 
   3   1   7       35.22       35.16      3.90 o 
   4   1   7      145.69      149.35      6.94 o 
   5   1   7      111.69      119.76     12.92 o 
   6   1   7      109.30      120.19     10.95 o 
  -6   2   7       36.55       37.63      5.12 o 
  -5   2   7       29.46       22.27      2.74 o 
  -4   2   7       59.88       57.37      4.57 o 
  -3   2   7        1.52        2.84      1.04 o 
  -2   2   7     1435.13     1414.68     11.37 o 
  -1   2   7      525.73      567.01      7.04 o 
   0   2   7       49.59       52.72      3.29 o 
   1   2   7       66.64       85.03      5.00 o 
   2   2   7      751.10      749.01     18.61 o 
   3   2   7       15.26       17.49      5.33 o 
   4   2   7      220.18      233.00     17.09 o 
   5   2   7       11.34       12.00      3.87 o 
   6   2   7        0.14        0.84      2.96 o 
  -6   3   7       85.49       70.89     11.52 o 
  -5   3   7      327.88      338.10     11.59 o 
  -4   3   7      137.42      129.58      6.03 o 
  -3   3   7      426.06      433.26      9.25 o 
  -2   3   7      228.63      217.93      7.15 o 
  -1   3   7     1127.99     1150.65     12.48 o 
   0   3   7      306.67      300.38      7.49 o 
   1   3   7      262.95      251.12      7.81 o 
   2   3   7       61.00       61.11      8.38 o 
   3   3   7       73.88       69.65      9.94 o 
   4   3   7        0.60       -6.32      5.22 o 
   5   3   7       37.03       35.37      5.95 o 
   6   3   7       61.76       58.15     10.55 o 
  -6   4   7       39.18       40.11      9.30 o 
  -5   4   7      116.14      110.87     13.61 o 
  -4   4   7       49.89       44.45      3.80 o 
  -3   4   7      317.55      312.43     12.51 o 
  -2   4   7      552.45      587.23     16.65 o 
  -1   4   7      672.28      701.50     11.62 o 
   0   4   7      443.77      446.48      9.51 o 
   1   4   7        1.13        0.22      1.12 o 
   2   4   7      793.55      805.94     19.46 o 
   3   4   7     1504.17     1457.94     26.88 o 
   4   4   7        1.21       -0.39      3.84 o 
   5   4   7       35.62       26.32      7.92 o 
  -5   5   7        7.03       14.91      5.79 o 
  -4   5   7       49.30       45.12      8.60 o 
  -3   5   7       59.94       53.28      8.63 o 
  -2   5   7        8.17        5.97      3.13 o 
  -1   5   7       77.77       72.52      9.08 o 
   0   5   7     1564.30     1568.57     15.22 o 
   1   5   7       97.24       93.60      5.53 o 
   2   5   7     1887.34     1841.36     32.71 o 
   3   5   7        6.08        1.33      4.69 o 
   4   5   7      234.91      226.10     20.39 o 
   5   5   7        6.92       23.20      7.95 o 
  -5   6   7       12.22        4.62      3.85 o 
  -4   6   7      302.86      315.10     22.95 o 
  -3   6   7      787.45      783.24     33.85 o 
  -2   6   7     1482.02     1459.13     43.84 o 
  -1   6   7       33.87       28.83      3.56 o 
   0   6   7       33.46       29.12      1.91 o 
   1   6   7       32.33       27.44      3.04 o 
   2   6   7      189.77      188.48     17.54 o 
   3   6   7      102.09       99.28     13.13 o 
   4   6   7      195.21      206.02     20.22 o 
  -5   7   7      394.40      407.41     29.09 o 
  -4   7   7        3.18       -2.50      3.60 o 
  -3   7   7       60.16       63.82     10.35 o 
  -2   7   7        0.20       -2.13      1.42 o 
  -1   7   7      803.15      773.28     18.67 o 
   0   7   7        4.11        5.71      1.96 o 
   1   7   7      382.39      392.56     17.45 o 
   2   7   7       28.26       27.92      4.14 o 
   3   7   7       43.63       45.41      6.17 o 
   4   7   7        2.78       -0.18      2.61 o 
  -4   8   7       25.33       18.72      6.61 o 
  -3   8   7       56.86       88.57     12.58 o 
  -2   8   7      211.69      211.56     18.45 o 
  -1   8   7      134.04      156.73     15.19 o 
   0   8   7        9.35       14.17      2.14 o 
   1   8   7        8.93        8.44      2.19 o 
   2   8   7      163.53      150.14      9.40 o 
   3   8   7      173.12      179.54     15.44 o 
   4   8   7      172.41      159.45     16.24 o 
  -3   9   7        4.18        3.54      3.13 o 
  -2   9   7        5.87       -6.19      4.13 o 
  -1   9   7       32.79       23.90      6.81 o 
   0   9   7      309.62      309.74     21.72 o 
   1   9   7       61.69       62.27      9.80 o 
   2   9   7       65.81       63.32      7.43 o 
   3   9   7        4.95       -0.34      2.84 o 
  -2  10   7       22.32       37.12      8.33 o 
  -1  10   7      434.27      451.97     28.03 o 
   0  10   7       24.73       24.38      6.77 o 
   1  10   7        1.27        5.73      3.28 o 
   2  10   7       48.37       45.72      8.75 o 
  -1  11   7      130.34      124.01     15.42 o 
   0  11   7        0.68        9.20      5.33 o 
  -6   0   8        3.64        6.44      3.37 o 
  -4   0   8      235.19      277.10      7.32 o 
  -2   0   8      627.83      607.61     13.68 o 
   0   0   8        2.35       -0.52      0.74 o 
   2   0   8      267.01      257.82     10.36 o 
   4   0   8      891.23      906.65     35.33 o 
  -6   1   8      146.04      133.67      9.87 o 
  -5   1   8      357.89      387.81     11.59 o 
  -4   1   8        1.64       -0.43      0.91 o 
  -3   1   8        0.06       -0.84      0.64 o 
  -2   1   8       78.14       90.26      3.24 o 
  -1   1   8      438.40      444.89      7.54 o 
   0   1   8       82.85       59.93      3.28 o 
   1   1   8       34.82       35.47      3.49 o 
   2   1   8      466.20      472.01     10.04 o 
   3   1   8      401.09      391.35     13.38 o 
   4   1   8        0.05        0.66      2.97 o 
   5   1   8       30.61       31.23      5.68 o 
  -6   2   8       59.59       75.86     11.88 o 
  -5   2   8       50.99       46.81      3.99 o 
  -4   2   8       78.82       76.51      4.77 o 
  -3   2   8      280.19      273.80      8.39 o 
  -2   2   8      350.25      377.75      5.81 o 
  -1   2   8      532.51      509.52      7.82 o 
   0   2   8      269.55      297.84      7.09 o 
   1   2   8       13.97       14.79      1.85 o 
   2   2   8       47.65       43.71      4.77 o 
   3   2   8      250.32      276.31     22.85 o 
   4   2   8        0.18        0.84      3.16 o 
   5   2   8      102.52      111.96     10.09 o 
  -6   3   8      157.32      149.71     16.69 o 
  -5   3   8      115.22      106.12      5.95 o 
  -4   3   8      125.94      123.13      5.92 o 
  -3   3   8      654.86      666.47     23.60 o 
  -2   3   8      329.17      323.01      8.59 o 
  -1   3   8       60.00       53.44      2.58 o 
   0   3   8      852.45      830.85     10.93 o 
   1   3   8       74.81       75.60      3.94 o 
   2   3   8      365.32      359.25     31.77 o 
   3   3   8        8.57       11.34      4.48 o 
   4   3   8       33.74       41.56      4.95 o 
   5   3   8       49.39       43.18      6.81 o 
  -6   4   8      174.93      184.08     19.30 o 
  -5   4   8      225.15      212.02     19.16 o 
  -4   4   8       84.85       91.86      5.11 o 
  -3   4   8       80.25       92.53     11.03 o 
  -2   4   8      662.60      619.96     26.62 o 
  -1   4   8       32.22       34.63      2.11 o 
   0   4   8      144.09      156.55      5.83 o 
   1   4   8       78.99       87.41      5.07 o 
   2   4   8       96.59       86.17     10.89 o 
   3   4   8      617.06      645.33     31.01 o 
   4   4   8      105.19      105.29     13.99 o 
   5   4   8       17.62       17.23      8.00 o 
  -5   5   8      355.11      371.54     26.19 o 
  -4   5   8        6.30        4.35      4.69 o 
  -3   5   8        7.94       12.15      4.26 o 
  -2   5   8       12.18        6.98      3.21 o 
  -1   5   8       93.85       73.54      9.45 o 
   0   5   8       44.42       38.87      2.94 o 
   1   5   8       72.79       64.55      9.09 o 
   2   5   8      194.18      191.68     11.10 o 
   3   5   8      431.64      412.81     25.76 o 
   4   5   8        0.00       -9.83      6.55 o 
  -5   6   8       25.09       30.48      7.84 o 
  -4   6   8        1.18        2.42      3.51 o 
  -3   6   8       73.21       79.04     10.90 o 
  -2   6   8      419.80      408.96     23.99 o 
  -1   6   8      198.38      182.93     15.56 o 
   0   6   8        0.27        1.23      0.63 o 
   1   6   8        2.60        2.77      1.76 o 
   2   6   8        0.52       -1.07      2.20 o 
   3   6   8      302.36      303.12     23.11 o 
   4   6   8        3.06       -2.30      5.21 o 
  -4   7   8      236.54      265.30     22.31 o 
  -3   7   8       23.80       22.00      6.61 o 
  -2   7   8       14.98       14.80      5.15 o 
  -1   7   8      188.18      163.38      8.69 o 
   0   7   8       82.65       66.76      4.31 o 
   1   7   8       28.92       34.11      4.03 o 
   2   7   8      193.70      204.24      9.29 o 
   3   7   8        9.80       11.41      3.44 o 
   4   7   8       32.43       17.83      9.46 o 
  -4   8   8       46.48       55.44     10.59 o 
  -3   8   8      109.73      146.05     16.34 o 
  -2   8   8      254.07      272.24     21.35 o 
  -1   8   8       43.83       18.50      6.57 o 
   0   8   8       11.45       12.76      4.65 o 
   1   8   8      163.46      175.78      9.19 o 
   2   8   8       63.69       61.31      6.28 o 
   3   8   8        2.17        7.26      3.67 o 
  -3   9   8      178.51      216.55     20.71 o 
  -2   9   8        1.76        2.93      2.64 o 
  -1   9   8       60.96       66.68     10.77 o 
   0   9   8       25.93       25.86      6.76 o 
   1   9   8      438.69      450.74     26.46 o 
   2   9   8        5.38       -2.65      2.60 o 
  -2  10   8       57.52       62.43     11.25 o 
  -1  10   8       52.01       43.65      8.92 o 
   0  10   8       21.05       20.88      6.35 o 
   1  10   8        8.17       16.45      5.63 o 
  -5   0   9        1.20        3.00      1.94 o 
  -3   0   9      185.51      208.64      7.68 o 
  -1   0   9      650.41      661.40     12.87 o 
   1   0   9      457.72      476.02     16.83 o 
   3   0   9      326.99      325.50     20.35 o 
   5   0   9      111.96      140.78     16.31 o 
  -6   1   9      185.27      183.44     11.72 o 
  -5   1   9      200.40      216.42      9.96 o 
  -4   1   9      849.13      847.80     13.32 o 
  -3   1   9      212.72      197.85      5.26 o 
  -2   1   9       44.24       36.69      2.21 o 
  -1   1   9       70.70       73.46      3.32 o 
   0   1   9      504.39      485.15     14.23 o 
   1   1   9      102.62       98.86      4.21 o 
   2   1   9      368.39      377.88     10.94 o 
   3   1   9       13.21        4.66      2.14 o 
   4   1   9       60.79       60.35      5.88 o 
   5   1   9       28.78       33.81      6.05 o 
  -6   2   9      285.58      309.74     23.33 o 
  -5   2   9        8.19        4.73      1.73 o 
  -4   2   9       23.99       27.75      4.14 o 
  -3   2   9       78.15       80.26      5.45 o 
  -2   2   9     1898.86     1813.11     13.85 o 
  -1   2   9      707.63      737.34      9.51 o 
   0   2   9      330.90      314.90      7.77 o 
   1   2   9        7.45        4.66      1.45 o 
   2   2   9      150.16      163.87     13.57 o 
   3   2   9        2.30        2.35      2.27 o 
   4   2   9      182.96      212.01      9.36 o 
   5   2   9        8.87        4.73      3.24 o 
  -6   3   9        3.89        9.26      4.87 o 
  -5   3   9      366.58      377.48     15.15 o 
  -4   3   9        5.70        4.59      1.41 o 
  -3   3   9      302.75      282.59      8.94 o 
  -2   3   9      144.40      141.59      4.28 o 
  -1   3   9       32.27       34.37      2.70 o 
   0   3   9      659.15      670.06     12.67 o 
   1   3   9     1176.49     1166.98     18.55 o 
   2   3   9      232.53      201.18     15.72 o 
   3   3   9      260.60      257.24     19.39 o 
   4   3   9      102.04       97.62      7.89 o 
   5   3   9       82.24       85.90      9.34 o 
  -5   4   9       14.53       20.04      6.41 o 
  -4   4   9       28.66       39.38      8.07 o 
  -3   4   9      232.74      231.63     17.70 o 
  -2   4   9       10.06       11.11      4.29 o 
  -1   4   9     1210.79     1183.43     16.86 o 
   0   4   9        2.53        2.14      1.44 o 
   1   4   9       93.08       91.97      5.41 o 
   2   4   9       34.40       36.87      7.69 o 
   3   4   9      443.68      414.98     25.58 o 
   4   4   9       56.77       57.74     11.29 o 
  -5   5   9      210.29      230.70     20.98 o 
  -4   5   9      304.02      315.29     23.01 o 
  -3   5   9       56.11       55.63      9.35 o 
  -2   5   9       34.92       38.92      7.45 o 
  -1   5   9       75.78       65.86      5.60 o 
   0   5   9      495.91      487.87     10.83 o 
   1   5   9       41.65       37.54      3.57 o 
   2   5   9       78.28      101.47     12.47 o 
   3   5   9      291.30      292.12     22.47 o 
   4   5   9       61.47       43.98     10.08 o 
  -5   6   9        6.02       11.28      5.80 o 
  -4   6   9       86.56       98.02     13.48 o 
  -3   6   9        0.04        1.96      2.98 o 
  -2   6   9       56.03       68.40     10.01 o 
  -1   6   9      311.88      328.46     21.22 o 
   0   6   9       21.05       25.28      2.35 o 
   1   6   9       20.39       15.43      2.91 o 
   2   6   9        1.96       -0.74      1.71 o 
   3   6   9      367.22      379.85     26.30 o 
   4   6   9      421.97      417.02     29.95 o 
  -4   7   9        4.58        9.59      4.74 o 
  -3   7   9      268.54      279.03     22.27 o 
  -2   7   9      137.25      136.83     14.84 o 
  -1   7   9      295.15      293.90     20.99 o 
   0   7   9        9.78        7.77      3.94 o 
   1   7   9      247.88      249.10     10.93 o 
   2   7   9        2.66        1.18      1.44 o 
   3   7   9       72.43       67.13     12.17 o 
  -3   8   9       75.13       79.51     12.54 o 
  -2   8   9      455.42      507.23     29.73 o 
  -1   8   9      675.23      759.80     35.14 o 
   0   8   9       13.22       10.38      4.63 o 
   1   8   9        0.02        0.51      1.88 o 
   2   8   9       17.39       10.56      4.80 o 
   3   8   9       57.12       53.99      8.98 o 
  -2   9   9      167.04      188.95     19.17 o 
  -1   9   9        1.96        2.14      2.58 o 
   0   9   9      281.55      294.25     22.32 o 
   1   9   9        7.93        9.06      4.54 o 
   2   9   9      617.22      638.82     32.85 o 
   0  10   9       67.98       91.93     12.94 o 
  -6   0  10      859.26      911.69     36.72 o 
  -4   0  10      138.06      124.39      8.27 o 
  -2   0  10      106.60      102.99      5.50 o 
   0   0  10        2.83        5.00      1.45 o 
   2   0  10      742.57      738.17     27.20 o 
   4   0  10      301.43      303.00     22.26 o 
  -6   1  10       41.25       41.83      8.57 o 
  -5   1  10       96.65      112.75      9.84 o 
  -4   1  10      196.47      207.01      9.32 o 
  -3   1  10       49.81       48.97      3.03 o 
  -2   1  10      304.57      294.67      6.50 o 
  -1   1  10        4.96        2.78      0.83 o 
   0   1  10       23.67       20.28      2.06 o 
   1   1  10       41.23       36.79      3.11 o 
   2   1  10      103.54      108.68      6.28 o 
   3   1  10      244.87      247.73     12.00 o 
   4   1  10       56.81       62.41      5.43 o 
   5   1  10       22.63       22.56      5.20 o 
  -6   2  10        6.07        2.60      2.66 o 
  -5   2  10       37.10       36.93      4.87 o 
  -4   2  10        7.53       11.71      2.06 o 
  -3   2  10       17.23       10.89      1.95 o 
  -2   2  10      279.97      281.30      6.24 o 
  -1   2  10     1337.52     1280.10     17.27 o 
   0   2  10       16.28       11.89      2.10 o 
   1   2  10       69.20       59.72      4.42 o 
   2   2  10        1.62       -1.14      1.83 o 
   3   2  10      193.73      197.74     10.98 o 
   4   2  10      272.80      269.86     16.63 o 
   5   2  10       94.05       87.97     13.35 o 
  -5   3  10       55.02       50.55      5.90 o 
  -4   3  10       87.25       93.99     11.66 o 
  -3   3  10       26.91       24.77      2.78 o 
  -2   3  10       92.26       83.00      3.81 o 
  -1   3  10       17.82       22.94      2.41 o 
   0   3  10      132.67      115.15      5.65 o 
   1   3  10      352.14      333.60     10.38 o 
   2   3  10      241.30      214.17     16.60 o 
   3   3  10      247.93      259.09     20.23 o 
   4   3  10      106.74      112.26     14.38 o 
  -5   4  10      147.54      179.64     11.38 o 
  -4   4  10       38.41       35.71      7.70 o 
  -3   4  10       24.04       29.13      6.50 o 
  -2   4  10      220.39      189.19     15.64 o 
  -1   4  10      307.31      311.29      7.91 o 
   0   4  10      707.09      688.39     13.76 o 
   1   4  10       34.86       33.88      3.45 o 
   2   4  10       11.25       16.11      5.91 o 
   3   4  10       96.70       99.57     13.51 o 
   4   4  10      385.20      385.18     27.90 o 
  -5   5  10      444.45      483.25     30.59 o 
  -4   5  10      166.80      140.94     15.74 o 
  -3   5  10      412.79      402.87     25.01 o 
  -2   5  10       32.38       34.27      7.35 o 
  -1   5  10       47.81       51.43      5.19 o 
   0   5  10       65.64       59.43      4.39 o 
   1   5  10      198.56      191.15      9.51 o 
   2   5  10        2.00        8.39      4.28 o 
   3   5  10      613.95      617.67     33.20 o 
   4   5  10      101.29       93.22     14.25 o 
  -4   6  10       52.52       53.62     10.40 o 
  -3   6  10      253.70      256.74     20.74 o 
  -2   6  10       33.38       31.65      7.15 o 
  -1   6  10      204.22      211.02     17.54 o 
   0   6  10      280.17      259.32     14.04 o 
   1   6  10      192.51      176.10     11.21 o 
   2   6  10      160.50      172.85     17.05 o 
   3   6  10       66.82       52.21     10.49 o 
  -4   7  10      119.79      113.91     15.59 o 
  -3   7  10        5.39       15.07      5.77 o 
  -2   7  10      308.26      326.32     23.56 o 
  -1   7  10       92.00       88.08     11.97 o 
   0   7  10       91.66       83.09     11.53 o 
   1   7  10        4.36        4.54      4.01 o 
   2   7  10      433.89      454.91     19.47 o 
   3   7  10        0.95       -2.76      5.72 o 
  -3   8  10        5.79       11.34      4.72 o 
  -2   8  10       37.05       35.59      8.42 o 
  -1   8  10      133.81      139.27     15.60 o 
   0   8  10      179.99      208.38     18.55 o 
   1   8  10       63.11       47.57      8.87 o 
   2   8  10       34.27       34.74      7.92 o 
  -1   9  10        7.02       -4.44      4.02 o 
   0   9  10        8.23        1.06      1.92 o 
   1   9  10       20.97       24.29      7.20 o 
  -5   0  11      395.89      413.66     22.98 o 
  -3   0  11      865.30      857.79     19.75 o 
  -1   0  11     1834.69     1773.33     27.93 o 
   1   0  11        3.14        2.76      3.16 o 
   3   0  11        1.04       -0.46      3.93 o 
  -5   1  11      252.98      280.28     10.84 o 
  -4   1  11      305.22      308.09     10.59 o 
  -3   1  11      222.89      220.97      6.57 o 
  -2   1  11       95.53       90.61      4.13 o 
  -1   1  11        9.22        9.79      1.46 o 
   0   1  11      106.84      110.59      5.38 o 
   1   1  11      230.03      231.98      9.39 o 
   2   1  11      394.63      404.16     12.70 o 
   3   1  11      169.78      176.37     10.78 o 
   4   1  11       79.05       91.79      6.96 o 
  -5   2  11        0.01        1.59      2.50 o 
  -4   2  11        0.22        0.26      1.19 o 
  -3   2  11      112.21      107.95      3.58 o 
  -2   2  11       47.80       52.51      2.75 o 
  -1   2  11      106.02      110.91      5.41 o 
   0   2  11      866.45      844.85     15.98 o 
   1   2  11       36.13       29.95      5.87 o 
   2   2  11        0.28        1.73      2.90 o 
   3   2  11        7.57        4.49      2.55 o 
   4   2  11      249.88      284.63     11.95 o 
  -5   3  11      110.82      114.05      9.04 o 
  -4   3  11       65.46       69.83      7.04 o 
  -3   3  11      482.89      492.72     12.60 o 
  -2   3  11      123.28      119.39      4.92 o 
  -1   3  11       12.22       14.15      2.12 o 
   0   3  11        0.06        0.93      1.13 o 
   1   3  11      330.56      310.54     10.62 o 
   2   3  11        0.04        3.16      3.73 o 
   3   3  11       11.28       15.03      3.68 o 
   4   3  11        0.84       -2.94      2.70 o 
  -5   4  11      423.51      417.66     17.96 o 
  -4   4  11       37.27       39.03      8.14 o 
  -3   4  11        9.16       14.20      4.74 o 
  -2   4  11      271.01      276.57     13.25 o 
  -1   4  11      295.25      293.78     10.62 o 
   0   4  11      437.62      436.85     11.53 o 
   1   4  11       10.92       12.74      2.28 o 
   2   4  11      188.92      154.75     15.49 o 
   3   4  11        0.11        6.55      4.57 o 
   4   4  11        0.61       -2.99      9.06 o 
  -5   5  11        1.30       10.33      5.30 o 
  -4   5  11      596.74      622.31     33.54 o 
  -3   5  11       42.80       37.00      8.22 o 
  -2   5  11      209.78      192.04     17.12 o 
  -1   5  11       29.91       28.55      5.02 o 
   0   5  11      213.68      200.80     18.49 o 
   1   5  11       20.45       17.22      3.72 o 
   2   5  11       75.91       73.06     11.42 o 
   3   5  11        1.26       -8.08      5.39 o 
  -4   6  11        0.05        2.31      3.18 o 
  -3   6  11       23.40       28.35      7.73 o 
  -2   6  11      334.12      375.63     24.83 o 
  -1   6  11       75.10       73.89     11.09 o 
   0   6  11      238.98      249.22     12.91 o 
   1   6  11        4.46        6.74      5.14 o 
   2   6  11        5.03        6.54      3.82 o 
   3   6  11        5.47        2.97      4.23 o 
  -3   7  11       30.63       33.99      8.47 o 
  -2   7  11       19.27       16.11      5.34 o 
  -1   7  11      142.47      168.33     17.15 o 
   0   7  11       21.49       33.21      7.93 o 
   1   7  11       75.10       67.17      7.53 o 
   2   7  11       34.94       34.13      8.47 o 
   3   7  11      309.60      347.63     27.68 o 
  -2   8  11        0.09       -3.95      3.29 o 
  -1   8  11      288.37      335.39     25.11 o 
   0   8  11       21.51       18.85      6.67 o 
   1   8  11       54.57       57.64     10.82 o 
  -4   0  12      228.02      217.70     11.72 o 
  -2   0  12       21.16       14.49      3.03 o 
   0   0  12     1474.84     1466.40     42.78 o 
   2   0  12       41.04       38.65      5.47 o 
   4   0  12      167.41      166.11     17.83 o 
  -5   1  12      161.88      160.71     10.81 o 
  -4   1  12       90.02       90.65      5.98 o 
  -3   1  12       77.93       78.63      4.72 o 
  -2   1  12      198.33      179.67      6.11 o 
  -1   1  12      540.13      537.26     10.51 o 
   0   1  12      105.13      109.89      6.72 o 
   1   1  12       13.49       14.83      2.73 o 
   2   1  12       58.63       52.46      6.00 o 
   3   1  12      499.16      506.73     17.01 o 
   4   1  12       61.67       67.96      6.38 o 
  -5   2  12      407.00      420.89     17.59 o 
  -4   2  12       34.81       32.19      4.78 o 
  -3   2  12       16.09       12.60      2.17 o 
  -2   2  12       21.26       19.40      1.87 o 
  -1   2  12      150.86      152.37      7.83 o 
   0   2  12        1.70        0.87      1.05 o 
   1   2  12      412.75      431.09     52.48 o 
   2   2  12      177.88      157.72     10.40 o 
   3   2  12      149.94      137.38     10.22 o 
   4   2  12       85.09       88.65      9.32 o 
  -5   3  12       16.64       13.57      3.60 o 
  -4   3  12      249.42      273.00     14.21 o 
  -3   3  12       65.22       71.13      7.17 o 
  -2   3  12      750.11      729.88     39.41 o 
  -1   3  12       33.30       26.94      2.90 o 
   0   3  12        9.81       12.12      2.25 o 
   1   3  12       57.12       58.63     10.36 o 
   2   3  12      143.23      140.02     10.14 o 
   3   3  12       75.20       94.51      8.72 o 
   4   3  12      168.97      156.69     14.42 o 
  -4   4  12       87.84       94.53     12.85 o 
  -3   4  12       62.40       59.26      9.77 o 
  -2   4  12      105.81       92.37     11.81 o 
  -1   4  12       56.84       62.93      5.94 o 
   0   4  12      612.88      615.85     19.33 o 
   1   4  12      102.04       97.64      8.34 o 
   2   4  12       23.72       39.32      8.50 o 
   3   4  12       34.88       34.30      8.60 o 
  -4   5  12       10.07        9.21      4.20 o 
  -3   5  12      111.70      119.42     14.34 o 
  -2   5  12        3.28        4.87      3.11 o 
  -1   5  12       83.00       86.48      7.15 o 
   0   5  12       79.28       85.58      7.61 o 
   1   5  12      414.85      361.13     16.37 o 
   2   5  12      128.14      117.79     14.41 o 
   3   5  12      239.11      254.73     22.80 o 
  -3   6  12        0.00       -0.33      2.11 o 
  -2   6  12        0.50       -0.80      2.42 o 
  -1   6  12      118.34      113.03     13.87 o 
   0   6  12      126.65      118.34      9.28 o 
   1   6  12      196.63      178.86     12.86 o 
   2   6  12       13.04       13.16      5.87 o 
   3   6  12       30.49       43.22     10.67 o 
  -2   7  12        7.17        9.86      4.54 o 
  -1   7  12       16.10       15.34      5.60 o 
   0   7  12       54.25       55.36      9.65 o 
   1   7  12       21.31       26.70      5.51 o 
   2   7  12       97.03       85.45     13.54 o 
  -3   0  13        0.52        0.48      1.36 o 
  -1   0  13       42.36       39.02      6.48 o 
   1   0  13      425.16      447.64     25.31 o 
   3   0  13        4.01        8.46      5.19 o 
  -5   1  13       37.98       33.76      5.30 o 
  -4   1  13      311.20      302.60     14.58 o 
  -3   1  13      125.16      117.84      9.49 o 
  -2   1  13        7.57        7.10      1.71 o 
  -1   1  13      359.14      378.12     20.59 o 
   0   1  13        1.38       -0.36      1.49 o 
   1   1  13      151.75      143.19      8.14 o 
   2   1  13        6.05        7.99      3.00 o 
   3   1  13        0.10       -1.22      2.98 o 
  -4   2  13      262.91      255.38     13.73 o 
  -3   2  13        7.14        0.56      2.40 o 
  -2   2  13      332.70      347.02      8.87 o 
  -1   2  13       23.66       24.04      3.10 o 
   0   2  13      345.96      352.28     12.03 o 
   1   2  13        5.17        2.59      2.47 o 
   2   2  13        0.79       -4.44      4.89 o 
   3   2  13       37.15       43.40      6.21 o 
  -4   3  13      298.70      300.24     15.37 o 
  -3   3  13      303.45      317.66     15.45 o 
  -2   3  13      112.33      107.50      8.94 o 
  -1   3  13       93.16       81.88      6.88 o 
   0   3  13        0.85        3.83      2.13 o 
   1   3  13      166.00      155.00     10.59 o 
   2   3  13        3.24       -0.23      2.29 o 
   3   3  13       42.26       45.31      6.60 o 
  -4   4  13       52.76       64.10     12.40 o 
  -3   4  13        1.60       -4.12      2.97 o 
  -2   4  13        0.32        4.00      2.64 o 
  -1   4  13      365.70      364.64     14.54 o 
   0   4  13        2.14        4.33      2.42 o 
   1   4  13      329.30      335.35     15.78 o 
   2   4  13        2.90       19.27      7.34 o 
   3   4  13       26.80       25.77      5.23 o 
  -4   5  13      213.87      225.60     21.04 o 
  -3   5  13        8.51       11.68      5.27 o 
  -2   5  13      299.61      322.49     23.31 o 
  -1   5  13        4.63        2.92      2.06 o 
   0   5  13       73.90       76.61      9.61 o 
   1   5  13       22.15       14.18      4.05 o 
   2   5  13       54.32       45.84      9.78 o 
  -3   6  13       22.64       13.20      5.36 o 
  -2   6  13       24.56       40.95      8.87 o 
  -1   6  13       11.38        5.60      3.99 o 
   0   6  13      140.35      156.22     13.19 o 
   1   6  13       59.58       60.84     16.79 o 
   2   6  13       94.74      112.93     15.40 o 
  -1   7  13       46.47       33.39      8.04 o 
   1   7  13       19.93       25.86      7.80 o 
  -4   0  14      208.09      236.10     19.92 o 
  -2   0  14        2.30        1.28      2.35 o 
   0   0  14      337.59      370.58     24.21 o 
   2   0  14      854.58      876.83     26.67 o 
  -4   1  14       40.45       42.44      5.74 o 
  -3   1  14      394.96      392.64     16.77 o 
  -2   1  14      101.58      104.21      4.89 o 
  -1   1  14      284.52      276.42      9.42 o 
   0   1  14      551.13      590.28     16.73 o 
   1   1  14       43.12       44.76      4.91 o 
   2   1  14      101.97      100.47     12.10 o 
   3   1  14      110.49      106.89      9.61 o 
  -4   2  14       19.05       19.37      4.28 o 
  -3   2  14      192.59      182.92     11.76 o 
  -2   2  14        8.42        2.93      1.76 o 
  -1   2  14      191.22      202.95      9.21 o 
   0   2  14       41.67       31.11      3.88 o 
   1   2  14      442.09      447.31     18.19 o 
   2   2  14       78.91       85.07      8.58 o 
   3   2  14        0.12        4.20      2.80 o 
  -4   3  14       46.88       51.95      6.66 o 
  -3   3  14      101.19      122.04     10.53 o 
  -2   3  14      207.19      203.82     12.72 o 
  -1   3  14        4.49        8.46      2.28 o 
   0   3  14       45.56       45.65      5.67 o 
   1   3  14       52.46       43.38      6.12 o 
   2   3  14      111.41      107.10     10.29 o 
   3   3  14       13.90        3.45      3.47 o 
  -3   4  14       37.02       17.34      4.01 o 
  -2   4  14       22.68       22.00      6.56 o 
  -1   4  14       75.15       66.31      7.38 o 
   0   4  14      162.82      159.68     18.64 o 
   1   4  14       62.00       77.31     11.23 o 
   2   4  14       49.05       74.94     14.78 o 
  -3   5  14      156.44      152.96     16.98 o 
  -2   5  14        0.41       -1.79      3.44 o 
  -1   5  14      422.67      464.72     28.41 o 
   0   5  14        4.31        5.67      2.99 o 
   1   5  14       17.86       15.97      4.90 o 
   2   5  14        6.03        7.23      5.62 o 
  -1   6  14        8.39       12.13      5.84 o 
   1   6  14      396.45      369.86     25.35 o 
  -3   0  15       37.89       42.34      5.80 o 
  -1   0  15        0.39       -2.36      1.57 o 
   1   0  15      240.33      258.95     14.69 o 
  -3   1  15      231.55      251.28     13.94 o 
  -2   1  15       97.40      105.28      6.12 o 
  -1   1  15       21.71       15.97      2.66 o 
   0   1  15      416.92      430.45     19.79 o 
   1   1  15       62.53       61.73      7.18 o 
   2   1  15       47.08       48.38      5.83 o 
  -3   2  15       22.70       21.87      4.54 o 
  -2   2  15        7.46        9.05      4.36 o 
  -1   2  15      121.78      120.29      7.45 o 
   0   2  15       71.95       85.13      6.52 o 
   1   2  15        5.84       -0.33      2.66 o 
   2   2  15       54.49       70.21     12.07 o 
  -3   3  15      261.45      278.34     26.95 o 
  -2   3  15      145.99      134.26     10.75 o 
  -1   3  15       70.60       80.46      8.33 o 
   0   3  15        5.31        3.92      3.03 o 
   1   3  15        8.43        2.58      5.66 o 
   2   3  15       55.73       40.82      6.61 o 
  -2   4  15        7.61        4.47     11.19 o 
  -1   4  15        4.46        5.84      5.86 o 
   0   4  15       24.80       32.38      4.43 o 
   1   4  15      104.88      110.59     12.62 o 
  -1   5  15       62.05       63.29     10.95 o 
  -2   0  16       13.18       12.99      3.98 o 
   0   0  16       53.06       50.65      6.97 o 
  -2   1  16      250.90      260.53     19.01 o 
  -1   1  16      103.31       95.84      6.87 o 
   0   1  16       16.92       13.31      4.03 o 
   1   1  16      121.63      121.50     11.36 o 
  -2   2  16        1.64       -0.41      2.05 o 
  -1   2  16        2.26        6.14      3.63 o 
   0   2  16       48.58       51.52      8.93 o 
   1   2  16      348.94      349.21     24.35 o 
  -1   3  16      187.35      199.97     18.59 o 
   0   3  16      205.51      212.12     12.96 o 
                                                 
